# Supplementary material for: Electric Field Effects on Brain Activity: Implications for Epilepsy and Burst Suppression
Source: Cells. 2023 Sep 7;12(18):2229. doi: 10.3390/cells12182229 (PMC10527339; doi:10.3390/cells12182229)
Supplement: Supplementary file 1 [file cells-12-02229-s001.zip]

Archive with 1 entries (1 files):
- cells-2492950-supplementary.pdf
